# Supplementary material for: Transcriptome-Wide Identification and Response Pattern Analysis of the Salix integra NAC Transcription Factor in Response to Pb Stress
Source: Int J Mol Sci. 2023 Jul 12;24(14):11334. doi: 10.3390/ijms241411334 (PMC10379125; doi:10.3390/ijms241411334)
Supplement: Supplementary file 1 [file ijms-24-11334-s001.zip]

Archive with 1 entries (1 files):
- ijms-2454112-supplementary.xlsx
